# Supplementary material for: ZnO Thin Films Growth Optimization for Piezoelectric Application
Source: Sensors (Basel). 2021 Sep 12;21(18):6114. doi: 10.3390/s21186114 (PMC8472809; doi:10.3390/s21186114)
Supplement: Supplementary file 1 [file sensors-21-06114-s001.zip]

Archive with 1 entries (1 files):
- sensors-1342962-supplementary.pdf
